# Supplementary material for: Candida albicans Horizontal Transmission in COVID-19 Patients Hospitalized in Intensive Care Unit
Source: J Fungi (Basel). 2024 Dec 13;10(12):864. doi: 10.3390/jof10120864 (PMC11677274; doi:10.3390/jof10120864)
Supplement: Supplementary file 1 [file jof-10-00864-s001.zip]

Archive with 1 entries (1 files):
- jof-3330826-supplementary.pdf
